# Supplementary material for: Impact of translation on named-entity recognition in radiology texts
Source: Database (Oxford). 2017 Aug 28;2017:bax064. doi: 10.1093/database/bax064 (PMC5737072; doi:10.1093/database/bax064)
Supplement: Supplementary Data [file bax064_supp.zip]

Archive with 9 entries (9 files):
- suppl-table3-radlex-terms-per-doc-anat-clinic-subtrees.ods
- suppl-table4-micro-eval-anat-clinic-subtrees.ods
- suppl-table5-macro-eval-anat-clinic-subtrees.ods
- suppl-table6-error-analysis.ods
- suppl-table7-error-analysis-category-by-translation- number.ods
- suppl-table8-error-analysis-category-by-translation-percentage.ods
- suppl-table9-error-analysis-subcategory-by-translation.ods
- suppl-table1-micro-eval.ods
- suppl-table2-macro-eval.ods
