# Supplementary material for: Impact of translation on named-entity recognition in radiology texts
Source: Database (Oxford). 2017 Aug 28;2017:bax064. doi: 10.1093/database/bax064 (PMC5737072; doi:10.1093/database/bax064)
Supplement: Supplementary Data [file bax064_supp.zip › suppl-table3-radlex-terms-per-doc-anat-clinic-subtrees.ods]

## Sheet: suppl-table-radlex-terms-per-doc-anat-clinic-subtrees
Supplementary Table 3
Translation	Direct Match	All Match	Best Match
Human	36.82	54.76	41.20
Yandex	35.25	53.33	41.75
Google	37.73	55.55	42.35
Unbabel	37.59	55.14	42.45
Number of RadLex 'clinical finding' or 'anatomical entity' terms found by document
