# Supplementary material for: Impact of translation on named-entity recognition in radiology texts
Source: Database (Oxford). 2017 Aug 28;2017:bax064. doi: 10.1093/database/bax064 (PMC5737072; doi:10.1093/database/bax064)
Supplement: Supplementary Data [file bax064_supp.zip › suppl-table4-micro-eval-anat-clinic-subtrees.ods]

## Sheet: suppl-table3-micro-eval-anat-clinic-subtrees
Supplementary Table 4
	Direct Match			All Match			Best Match
	Precision	Recall	F-Score	Precision	Recall	F-Score	Precision	Recall	F-Score
Yandex	0,843	0,807	0,825	0,84	0,818	0,829	0,827	0,838	0,833
Google	0,883	0,905	0,894	0,882	0,894	0,888	0,861	0,885	0,873
Unbabel	0,885	0,904	0,894	0,883	0,889	0,886	0,862	0,889	0,875
Micro Evaluation of Test Translations considering just terms from RadLex ‘clinical finding’ and ‘anatomical entity’ subtrees
