# Supplementary material for: Impact of translation on named-entity recognition in radiology texts
Source: Database (Oxford). 2017 Aug 28;2017:bax064. doi: 10.1093/database/bax064 (PMC5737072; doi:10.1093/database/bax064)
Supplement: Supplementary Data [file bax064_supp.zip › suppl-table5-macro-eval-anat-clinic-subtrees.ods]

## Sheet: suppl-table4-macro-eval-anat-clinic-subtrees
Supplementary Table 5
	Direct Match			All Match			Best Match
	Precision	Recall	F-Score	Precision	Recall	F-Score	Precision	Recall	F-Score
Yandex	0,83	0,821	0,822	0,828	0,827	0,825	0,818	0,837	0,825
Google	0,868	0,901	0,882	0,875	0,887	0,879	0,851	0,876	0,861
Unbabel	0,872	0,899	0,883	0,872	0,883	0,876	0,849	0,878	0,861
Macro Evaluation of Test Translations considering just terms from RadLex ‘clinical finding’ and ‘anatomical entity’ subtrees
