# Supplementary material for: Impact of translation on named-entity recognition in radiology texts
Source: Database (Oxford). 2017 Aug 28;2017:bax064. doi: 10.1093/database/bax064 (PMC5737072; doi:10.1093/database/bax064)
Supplement: Supplementary Data [file bax064_supp.zip › suppl-table6-error-analysis.ods]

## Sheet: Sheet1
Supplementary Table 6
ID	Translation	Error Type	Preferred Term	Error Category	Error Subcategory	Original Term	Human Translation	MT Translation	Comment
22735868	yandex	FP	thrombus	Not Wrong Translation	Different lexical variation	trombos residuais	residual thrombi	thrombus residual
22735868	yandex	FP	neoplastic disease [neoplasia]	Not Wrong Translation	General	neoplasia maligna	malignancy	malignant neoplasia
22735868	yandex	FP	infection	Wrong Translation	Extra word	eventos tromboembólicos venosos recorrentes	recurrent thromboembolic events	venous thromboembolic events, recurrent infections
22735868	yandex	FN	malignant neoplasm	Not Wrong Translation	General	neoplasia maligna	malignancy	malignant neoplasia
22735868	yandex	FN	compression	Not Wrong Translation	Different Meaning as the one in RadLex	-	-	Compression ultrasonography
22735868	yandex	FN	popliteal vein	Wrong Translation	Didn’t translate original	poplítea	popliteal veins	-
22735868	yandex	FN	hand	Not Wrong Translation	Different Meaning as the one in RadLex	-	on the other hand	-
22735866	yandex	FP	Sever disease	Not Wrong Translation	Different Meaning as the one in RadLex	-	-	disease severe
22735866	yandex	FP	thrombus	Not Wrong Translation	Different lexical variation	-	thrombi	thrombus
22735866	yandex	FP	reuniens nucleus [re]	Not Wrong Translation	Different Meaning as the one in RadLex	-	-	re-measurements
22735866	yandex	FP	breast	Not Wrong Translation	General	permite-se a visualização anatômica detalhada das artérias coronarianas, enxertos vasculares (mamária e pontes de safena) e (…)	allows the detailed anatomical visualization of the coronary arteries, vascular grafts (mammary and saphenous vein bypass grafts) and	allows for the visualization of anatomical detail of the coronary arteries, grafts, vascular (breast and bridges of the heart) and (..)
22735866	yandex	FN	hypoglycemia	Not Wrong Translation	Spelling variation	risco de hipoglicemia	risk of hypoglycemia	risk of hypoglycaemia
22735866	yandex	FN	vein	Not Wrong Translation	General	permite-se a visualização anatômica detalhada das artérias coronarianas, enxertos vasculares (mamária e pontes de safena) e (…)	allows the detailed anatomical visualization of the coronary arteries, vascular grafts (mammary and saphenous vein bypass grafts) and	allows for the visualization of anatomical detail of the coronary arteries, grafts, vascular (breast and bridges of the heart) and (..)
18392467	yandex	FP	clinical finding	Not Wrong Translation	General	-	clinical, radiological, and pathological findings	clinical findings, radiological and pathological
18392467	yandex	FP	uterus	Not Wrong Translation	General	-	uterine cancer	cancer of the uterus
18392467	yandex	FP	back	Wrong Translation	General	Na história patológica pregressa	In the pathological history	In the history of pathological back
18392467	yandex	FN	desquamative interstitial pneumonia	Wrong Translation	Didn’t translate original	pneumonias intersticiais descamativa, usual e não-específica	desquamative, usual, and nonspecific interstitial pneumonias	pneumonia interstitial descamativa, usual and non-specific
18392467	yandex	FN	nonspecific interstitial pneumonia	Not Wrong Translation	General	pneumonias intersticiais descamativa, usual e não-específica	desquamative, usual, and nonspecific interstitial pneumonias	pneumonia interstitial descamativa, usual and non-specific
18392467	yandex	FN	skin	Not Wrong Translation	General	erupção cutânea	skin rash	rash
15340672	yandex	FP	lungs	Not Wrong Translation	General	suprimento sangüíneo pulmonar	pulmonary blood is supplied through	blood supply in the lungs
15340672	yandex	FP	pulmonary arterial trunk	Not Wrong Translation	General	tronco da artéria pulmonar	pulmonary trunk	trunk of the pulmonary artery
15340672	yandex	FP	ventricular septal defect	Not Wrong Translation	General	comunicação interventricular	ventricular communication	ventricular septal defect
15340672	yandex	FP	left pulmonary artery	Not Wrong Translation	General	ausência de conexão da coronária esquerda com aorta, com origem da artéria pulmonar	absence of connection of the left coronary artery with the aorta, and the origin of the pulmonary artery	lack of connection of the coronary the left with the aorta, with the origin of the pulmonary artery
15340672	yandex	FP	lung	Not Wrong Translation	General	pulmonar	pulmonar	lung
15340672	yandex	FP	reuniens nucleus	Not Wrong Translation	Different Meaning as the one in RadLex	-	-	re-establishing
15340672	yandex	FN	right caudal auditory cortex	Not Wrong Translation	Different Meaning as the one in RadLex	-	-	(fig. 3-C), opacity of the right ventricle
15340672	yandex	FN	enlargement	Not Wrong Translation	General	crescimento	enlargement	growth
15340672	yandex	FN	clinical finding	Not Wrong Translation	General	quadro clínico	clinical findings	clinical picture
15340672	yandex	FN	hand	Not Wrong Translation	Different Meaning as the one in RadLex	-	On the other hand	-
15340672	yandex	FN	perfusion disorder	Not Wrong Translation	General	distúrbios de perfusão miocárdica	disorders of myocardial perfusion	disturbances of myocardial perfusion
15340672	yandex	FN	absence	Not Wrong Translation	General	ausência de conexão	absence of connection	lack of connection
15340672	yandex	FN	trunk	Not Wrong Translation	General	tronco da artéria pulmonar	pulmonary trunk	trunk of the pulmonary artery	With Best-Match, (sometimes, I think) only the most specific term is annotated. “trunk” is not annotated in the MT translaiton because “pulmonary arterial trunk” already is
15340672	yandex	FN	proximal circumflex artery	?	?	estenoses graves, proximais, em território coronariano nativo, principalmente descendente anterior e circunflexa  obstruções completas em pontos proximais	severe proximal stenoses in the native coronary territory, mainly anterior descending and circumflex arteries complete obstructions in proximal	stenosis, severe, proximal, in the territory of the coronary artery native, mainly descending earlier and circunflexa  complete obstructions at points proximal
24510038	yandex	FP	left hepatic artery	Not Wrong Translation	General	uma artéria hepática esquerda e duas direitas	left HA and two right HA	hepatic artery left and two rights
24510038	yandex	FP	right hepatic artery	Not Wrong Translation	General	uma artéria hepática esquerda e duas direitas	left HA and two right HA	hepatic artery left and two rights
24510038	yandex	FP	segment of liver	Not Wrong Translation	General	segmento hepático	hepatic segment	segment of the liver
24510038	yandex	FP	rostromedial auditory cortex	Wrong Translation	Didn’t translate original	colangio-RM	MR cholangiography	colangio-RM
24510038	yandex	FP	segment of artery	Not Wrong Translation	General	identificação da origem do ramo arterial que irriga o segmento IV também é muito importante	-	identification of the origin of the branch artery supplying the segment IV is also very important
24510038	yandex	FP	back	Not Wrong Translation	Different Meaning as the one in RadLex	-	-	branches back from the VP
24510038	yandex	FP	hepatovenous segment III	Not Wrong Translation	General	lobo hepático esquerdo (segmentos II e III)	left hepatic lobe (segments II and III)	lobe liver left (segments II and III)
24510038	yandex	FP	celiac artery	Not Wrong Translation	General	traduzindo-se por artéria hepática comum, ramo do tronco celíaco	the common HA, branch of the celiac trunk	translating into common hepatic artery, branch of the celiac trunk .. artery … artery
24510038	yandex	FP	absence	Not Wrong Translation	General	ausência de confluência definida	no defined confluence	absence of confluence set
24510038	yandex	FP	hepatovenous segment II	Not Wrong Translation	General	lobo hepático esquerdo (segmentos II e III)	left hepatic lobe (segments II and III)	lobe liver left (segments II and III)
24510038	yandex	FP	subdivision of common hepatic artery [branch of common hepatic artery]	Not Wrong Translation	General	traduzindo-se por artéria hepática comum, ramo do tronco celíaco	common HA, branch of the celiac trunk	translating into common hepatic artery, branch of the celiac trunk
24510038	yandex	FP	blood	Wrong Translation	General	anatomia arterial normal	normal arterial anatomy	normal blood
24510038	yandex	FP	human	Not Wrong Translation	General	pessoa saudável	healthy individual	healthy person
24510038	yandex	FP	artery	Wrong Translation	Hyphen	após dar origem à artéria gastroduodenal superior	after originating the gastroduodenal artery	after giving origin to the artery gastro-duodenal upper
24510038	yandex	FP	portion of bile	Wrong Translation	General	mas necessita-se de técnica mais apurada para a via biliar	but a more refined technique is required for the biliary tract	but you need technique more accurate for via the bile
24510038	yandex	FP	segment of left lobe of liver	Not Wrong Translation	General	lobo hepático esquerdo (segmentos II e III)	left hepatic lobe (segments II and III)	lobe liver left (segments II and III)
24510038	yandex	FP	liver disorder	Not Wrong Translation	General	doenças hepáticas	hepatic diseases	liver disease
24510038	yandex	FP	right lobe of liver	Not Wrong Translation	General	lobo hepático direito	right hepatic lobe	lobe liver right
24510038	yandex	FP	ventral posterior nucleus (VP)	Wrong Translation	Didn’t translate initials	VP	PV	VP
24510038	yandex	FN	head	Not Wrong Translation	Different Meaning as the one in RadLex	-	Headings	-
24510038	yandex	FN	gastroduodenal artery	Wrong Translation	Hyphen	-	gastroduodenal artery	artery, gastro-duodenal
24510038	yandex	FN	lobe	Not Wrong Translation	NOBLE didn’t annotate a less specific term because a more specific term was already annotated	-	-	-
24510038	yandex	FN	common bile duct	Wrong Translation	Didn’t translate original	centradas no colédoco	centered on the common bile duct	centered on the colédoco
24510038	yandex	FN	biliary tree	Not Wrong Translation	General	via biliar	biliary tree	bile
24510038	yandex	FN	posterior branch of right portal vein	Wrong Translation	General	a VP principal era formada pela confluência dos ramos posterior e anterior da VP direita, e a VP esquerda drenava no ramo anterior da VP direita.	the main PV was formed by the confluence of the posterior and anterior branches of the right PV, and the left portal vein drained into the anterior branch of the right PV.	the PV was formed by the confluence of the branches back from the VP to the right, and the VP left drenava in the branch preceding the VP right.
24510038	yandex	FN	anterior branch of right portal vein	Wrong Translation	General	a VP principal era formada pela confluência dos ramos posterior e anterior da VP direita, e a VP esquerda drenava no ramo anterior da VP direita.	the main PV was formed by the confluence of the posterior and anterior branches of the right PV, and the left portal vein drained into the anterior branch of the right PV.	the PV was formed by the confluence of the branches back from the VP to the right, and the VP left drenava in the branch preceding the VP right.
24510038	yandex	FN	anatomical anomaly	Not Wrong Translation	General	-	anatomical anomalies	anatomical abnormalities
24510038	yandex	FN	vein	Wrong Translation	Word Missing	-	the posterior right branch drained directly into the main PV, whereas the right anterior vein to the left PV	the right branch later drenava directly to the VP principal while the prior right to the VP and left
19851640	yandex	FP	heart	Not Wrong Translation	General	frequência cardíaca	cardiac frequency	heart rate
19851640	yandex	FP	wall	Not Wrong Translation	NOBLE didn’t annotate a less specific term because a more specific term was already annotated	parede ventricular esquerda	left ventricle wall	left ventricular wall
19851640	yandex	FP	back	Not Wrong Translation	Different Meaning as the one in RadLex	-	-	back to the 803
19851640	yandex	FP	anastomosis	Not Wrong Translation	General	anastomose	bypass	anastomosis
19851640	yandex	FP	left internal thoracic artery	Not Wrong Translation	General	enxerto da artéria torácica interna esquerda(ATIE)	left internal mammary artery	graft of the thoracic artery left internal(ATIE)
19851640	yandex	FP	artery	Not Wrong Translation	NOBLE didn’t annotate a less specific term because a more specific term was already annotated	artéria interventricular anterior (AIA)	left anterior descending (LAD) artery	artery anterior interventricular (AIA)
19851640	yandex	FP	retention	Wrong Translation	General	Retenção respiratória	Breath holding	Respiratory retention
19851640	yandex	FN	proximal left anterior descending artery	Not Wrong Translation	General	artéria interventricular anterior	proximal left anterior descending (LAD) artery	artery anterior interventricular (AIA)
19851640	yandex	FN	base	Not Wrong Translation	Different Meaning as the one in RadLex	-	lack a strong evidence base	-
19851640	yandex	FN	wall of left ventricle	Not Wrong Translation	Different lexical variation	parede ventricular esquerda anterior	anterior left ventricle wall	left ventricular wall earlier
19851640	yandex	FN	internal thoracic artery	Not Wrong Translation	General	artéria torácica interna	internal mammary artery	thoracic artery left internal
19851640	yandex	FN	left anterior descending artery	Not Wrong Translation	General	artéria interventricular anterior (AIA)	left anterior descending (LAD) artery	artery anterior interventricular (AIA)
22407039	yandex	FP	malignant neoplasm [malignancy]	Not Wrong Translation	General	risco de desenvolvimento de neoplasias secundárias à exposição	the risk of developing neoplasia secondary to exposure	The risk of development of malignancy secondary to exposure
22407039	yandex	FP	injury	Not Wrong Translation	General	lesão	damage	injury
22407039	yandex	FP	organ	Not Wrong Translation	Different Meaning as the one in RadLex	-	-	organisms
22407039	yandex	FN	mucus	Not Wrong Translation	General	tampões mucosos	mucus plugging	plugs and mucosal
22407039	yandex	FN	neoplastic disease [neoplasia]	Not Wrong Translation	General	risco de desenvolvimento de neoplasias secundárias à exposição	the risk of developing neoplasia secondary to exposure	The risk of development of malignancy secondary to exposure
22892694	yandex	FP	vascular disease	Not Wrong Translation	Formating Problems	doenças vasculares cerebrais1	cerebrovascular diseases1	vascular diseases cerebrais1
22892694	yandex	FP	cardiac region [card]	Wrong Translation	General	uma determinada placa tem de romper	rupture of a certain plaque	particular card has to break through
22892694	yandex	FP	base	Not Wrong Translation	Different Meaning as the one in RadLex	-	-	Only as a basis of comparison
22892694	yandex	FP	blood	Wrong Translation	General	leito arterial	arterial bed	bed blood
22892694	yandex	FP	injury	Not Wrong Translation	General	lesão	lesion	injury
22892694	yandex	FP	set of carotid arteries	Not Wrong Translation	General	espessura da camada íntima/média da carótida	carotid intima/media thickness (IMT)	thickness of the intima/media of the carotid artery (IMT)
22892694	yandex	FP	common carotid artery	Not Wrong Translation	General	espessura da camada íntima/média da carótida	carotid intima/media thickness (IMT)	thickness of the intima/media of the carotid artery (IMT)
22892694	yandex	FN	segment of artery	Wrong Translation	Word Missing	o número de segmentos coronarianos não analisáveis diminuiu	the number of coronary artery segments not analyzable has decreased	the number of segments of coronary not analyzable decreased
22892694	yandex	FN	infarction	Wrong Translation	General	infarto não fatal	nonfatal infarction	myocardial non-fatal
22892694	yandex	FN	rupture	Wrong Translation	General	romper	rupture	break through
22892694	yandex	FN	hand	Not Wrong Translation	Different Meaning as the one in RadLex	-	On the other hand	-
21340254	yandex	FP	lens	Wrong Translation	General	A terceira radiografia	The third radiographiy	third x-ray lens
21340254	yandex	FP	obstruction	?	?	demonstrando que o ducto hepatocolédoco não apresentava obstrução	demonstrating that the duct had no bile duct obstruction.	showing that the duct hepatocolédoco did not present obstruction
21340254	yandex	FP	duct	?	?	demonstrando que o ducto hepatocolédoco não apresentava obstrução	demonstrating that the duct had no bile duct obstruction.	showing that the duct hepatocolédoco did not present obstruction
21340254	yandex	FP	hand	Not Wrong Translation	Different Meaning as the one in RadLex	on the other hand	-	-
21340254	yandex	FP	biliary tree	Not Wrong Translation	Formating Problems	-	biliary tree16	biliary tree
21340254	yandex	FP	enlargement [expansion]	Wrong Translation	General	recente com dilatação	recent dilatation	recent expansion
21340254	yandex	FP	sphincter	?	?	esfíncter de Oddi	sphincter of Oddi	sphincter of Oddi
21340254	yandex	FP	child [kind]	Not Wrong Translation	Different Meaning as the one in RadLex	-	-	some kind of complication
21340254	yandex	FP	portion of bile	Wrong Translation	General	lesões de via biliar	lesions to the biliary tract	lesions via bile
21340254	yandex	FN	gallstone in bile duct [choledocholithiasis]	Wrong Translation	Didn’t translate original	coledocolitíase	choledocholithiasis	coledocolitíase
21340254	yandex	FN	common bile duct	Wrong Translation	Didn’t translate original	colédoco	common bile duct	colédoco
22735868	google	FP	base	Not Wrong Translation	Different Meaning as the one in RadLex	-	-	based
22735868	google	FP	ischemic heart disease	Wrong Translation	MT is not specific enough	miocardiopatia isquêmica	ischemic cardiomyopathy	ischemic heart disease
22735868	google	FN	clinical finding	Wrong Translation	Word Missing	achados clínicos, radiológicos e cintilográficos	clinical, radiographic and scintigraphic findings	clinical, radiologic and scintigraphic
22735868	google	FN	ischemic cardiomyopathy	Wrong Translation	MT is not specific enough	miocardiopatia isquêmica	ischemic cardiomyopathy	ischemic heart disease
22735868	google	FN	hand	Not Wrong Translation	Different Meaning as the one in RadLex	-	-	on the other hand
22735866	google	FP	middle	Wrong Translation	General	média	mean	middle
22735866	google	FP	inferior colliculus [testes]	Not Wrong Translation	Different Meaning as the one in RadLex	-	-	tests
22735866	google	FP	breast	Not Wrong Translation	General	permite-se a visualização anatômica detalhada das artérias coronarianas, enxertos vasculares (mamária e pontes de safena) e (…)	allows the detailed anatomical visualization of the coronary arteries, vascular grafts (mammary and saphenous vein bypass grafts) and	allows the detailed anatomical visualization of the coronary arteries, vascular grafts (breast and bypass) and (..)
22735866	google	FN	vein	Not Wrong Translation	General	permite-se a visualização anatômica detalhada das artérias coronarianas, enxertos vasculares (mamária e pontes de safena) e (…)	allows the detailed anatomical visualization of the coronary arteries, vascular grafts (mammary and saphenous vein bypass grafts) and	allows the detailed anatomical visualization of the coronary arteries, vascular grafts (breast and bypass) and (..)
18392467	google	FP	subpleural region	Not Wrong Translation	General	regiões subpleurais dos lobos superiores	periphery of the upper lobes	subpleural regions of the upper lobes
18392467	google	FN	usual interstitial pneumonia	Wrong Translation	General	pneumonias intersticiais descamativa, usual e não-específica	usual, and nonspecific interstitial pneumonias	interstitial pneumonia, unusual and non-specific
18392467	google	FN	interstitium	Wrong Translation	General	espessamento do interstício intralobular e interlobular	thickening of the intralobular and interlobular interstitium	thickening of the interlobular and the interstice
18392467	google	FN	nonspecific interstitial pneumonia	Not Wrong Translation	General	pneumonias intersticiais descamativa, usual e não-específica	desquamative, usual, and nonspecific interstitial pneumonias	desquamative interstitial pneumonia, unusual and non-specific
18392467	google	FN	skin	Not Wrong Translation	General	erupção cutânea	skin rash	rash
15340672	google	FP	ventricular septal defect	Not Wrong Translation	General	comunicação interventricular	ventricular communication	VSD
15340672	google	FP	muscle organ [muscle]	Not Wrong Translation	Different lexical variation	tipo muscular infundibular	infundibular muscular type	infundibular muscle type
15340672	google	FP	fornix of forebrain	Wrong Translation	General	infundíbulo terminava em fundo de saco cego	the infundibulum came to a dead end	infundibulum ended in blind fornix
15340672	google	FP	imperforation	Not Wrong Translation	Different lexical variation	imperfuração	imperforate	imperforation
15340672	google	FP	patent ductus arteriosus	Wrong Translation	Extra word	ductus arteriosus	ductus arteriosus	patent ductus arteriosus
15340672	google	FN	origin	Not Wrong Translation	Different Meaning as the one in RadLex	com origem da artéria pulmonar	the origin of the pulmonary artery	originating in the pulmonary artery
15340672	google	FN	right caudal auditory cortex	Not Wrong Translation	Different Meaning as the one in RadLex	-	-	(fig. 3-C), opacity of the right ventricle
15340672	google	FN	clinical finding	Not Wrong Translation	General	quadro clínico	clinical findings	clinical manifestations
15340672	google	FN	systemic artery	Not Wrong Translation	Different Meaning as the one in RadLex	-	artery system	-
15340672	google	FN	arterial system	Not Wrong Translation	Formating Problems	sistema arterial coronariano	coronary artery system	blood system coronariano60,61
15340672	google	FN	left ventricle	Wrong Translation	Different lexical variation	tamanho e configuração do ventrículo esquerdo	size and configuration of the left ventricle	size and left ventricular configuration
15340672	google	FN	hand	Not Wrong Translation	Different Meaning as the one in RadLex	-	On the other hand	-
15340672	google	FN	enlargement	Not Wrong Translation	General	crescimento	enlargement	growth
15340672	google	FN	absence	Not Wrong Translation	General	ausência de conexão	absence of connection	no (...) connection
15340672	google	FN	trunk	Wrong Translation	General	tronco da artéria pulmonar	pulmonary trunk	pulmonary artery
15340672	google	FN	proximal circumflex artery	?	?	estenoses graves, proximais, em território coronariano nativo, principalmente descendente anterior e circunflexa  obstruções completas em pontos proximais	severe proximal stenoses in the native coronary territory, mainly anterior descending and circumflex arteries complete obstructions in proximal	severe stenoses proximal in native coronary territory, mainly anterior descending and circumflex - complete obstructions in proximal point
15340672	google	FN	myocardial infarction	Wrong Translation	Not the most correct term	infarto do miocárdio	myocardial infarction	heart attack
24510038	google	FP	rostromedial auditory cortex	Wrong Translation	Didn’t translate initials	apresentavam uma via biliar normal na colangio-RM	had a normal biliary tree on the MR cholangiography	had a normal biliary cholangiocarcinoma in RM
24510038	google	FP	left hepatic artery	Not Wrong Translation	General	uma artéria hepática esquerda e duas direitas	left HA and two right HA	left hepatic artery and two right
24510038	google	FP	right hepatic artery	Not Wrong Translation	General	uma artéria hepática esquerda e duas direitas	left HA and two right HA	left hepatic artery and two right
24510038	google	FP	segment of liver	Not Wrong Translation	General	segmento hepático	hepatic segment	liver segment
24510038	google	FP	cholangiocarcinoma	Wrong Translation	General	via biliar normal na colangio-RM	normal biliary tree on the MR cholangiography	normal biliary cholangiocarcinoma
24510038	google	FP	arterial trunk	Not Wrong Translation	General	traduzindo-se por artéria hepática comum, ramo do tronco celíaco	In sum, the common HA, branch of the celiac trunk	translating into common hepatic artery, celiac trunk branch
24510038	google	FP	back	Not Wrong Translation	Different Meaning as the one in RadLex	-	-	directly back right in the left hepatic
24510038	google	FP	subdivision of common hepatic artery [branch of common hepatic artery]	Not Wrong Translation	General	traduzindo-se por artéria hepática comum, ramo do tronco celíaco	In sum, the common HA, branch of the celiac trunk	translating into common hepatic artery, celiac trunk branch
24510038	google	FP	celiac artery	Not Wrong Translation	General	traduzindo-se por artéria hepática comum, ramo do tronco celíaco	In sum, the common HA, branch of the celiac trunk	translating into common hepatic artery, celiac trunk branch
24510038	google	FP	inferior colliculus [testes]	Not Wrong Translation	Different Meaning as the one in RadLex	-	-	tests
24510038	google	FP	blood	Wrong Translation	General	fases arterial, portal e venosa	arterial, portal and venous phases	blood phases were acquired, and portal vein
24510038	google	FP	human	Not Wrong Translation	General	pessoa saudável	healthy individual	healthy person
24510038	google	FP	portion of bile	Not Wrong Translation	General	mas necessita-se de técnica mais apurada para a via biliar	but a more refined technique is required for the biliary tract	but need to be more accurate technique for bile duct
24510038	google	FP	liver disorder	Not Wrong Translation	General	doenças hepáticas	hepatic diseases	liver disease
24510038	google	FP	ventral posterior nucleus (VP)	Wrong Translation	Didn’t translate initials	VP	PV	VP
24510038	google	FN	head	Not Wrong Translation	Different Meaning as the one in RadLex	-	Headings	-
24510038	google	FN	accessory left gastric artery	Not Wrong Translation	General	-	An accessory left HA, a branch of the left gastric artery	-
24510038	google	FN	biliary tree	Wrong Translation	General	via biliar	biliary tree	biliary
24510038	google	FN	posterior branch of right portal vein	Not Wrong Translation	General	a VP principal era formada pela confluência dos ramos posterior e anterior da VP direita, e a VP esquerda drenava no ramo anterior da VP direita.	the main PV was formed by the confluence of the posterior and anterior branches of the right PV, and the left portal vein drained into the anterior branch of the right PV.	the PV was formed by the confluence of the branches back from the VP to the right, and the VP left drenava in the branch preceding the VP right.
24510038	google	FN	anterior branch of right portal vein	Not Wrong Translation	General	a VP principal era formada pela confluência dos ramos posterior e anterior da VP direita, e a VP esquerda drenava no ramo anterior da VP direita.	the main PV was formed by the confluence of the posterior and anterior branches of the right PV, and the left portal vein drained into the anterior branch of the right PV.	the main VP was formed by the confluence of the anterior and posterior of the VP right branches, and the VP left drained in the previous branch of the VP right
24510038	google	FN	vein	Not Wrong Translation	General	-	the posterior right branch drained directly into the main PV, whereas the right anterior vein to the left PV	the main VP was formed by the confluence of the anterior and posterior of the VP right branches, and the VP left drained in the previous branch of the VP right
19851640	google	FP	heart	Not Wrong Translation	General	frequência cardíaca	cardiac frequency	heart rate
19851640	google	FP	wall	Not Wrong Translation	Different lexical variation	parede ventricular esquerda	left ventricle wall	left ventricular wall
19851640	google	FP	anastomosis	Not Wrong Translation	General	anastomose	bypass	anastomosis
19851640	google	FP	artery	Not Wrong Translation	NOBLE didn’t annotate a less specific term because a more specific term was already annotated	artéria interventricular anterior (AIA)	left anterior descending (LAD) artery	anterior interventricular artery (AIA)
19851640	google	FP	left internal thoracic artery	Not Wrong Translation	General	artéria torácica interna esquerda	left internal mammary artery	left internal thoracic artery
19851640	google	FP	retention	Wrong Translation	General	Retenção respiratória	Breath holding	Respiratory retention
19851640	google	FN	proximal left anterior descending artery	Not Wrong Translation	General	artéria interventricular anterior (AIA)	proximal left anterior descending (LAD) artery	anterior interventricular artery (AIA)
19851640	google	FN	base	Not Wrong Translation	Different Meaning as the one in RadLex	-	-	lack a strong evidence base
19851640	google	FN	wall of left ventricle	Not Wrong Translation	Different lexical variation	parede ventricular esquerda anterior	anterior left ventricle wall	anterior left ventricular wall
19851640	google	FN	internal thoracic artery	Not Wrong Translation	General	artéria torácica interna	internal mammary artery	left internal thoracic artery
19851640	google	FN	left anterior descending artery	Not Wrong Translation	General	artéria interventricular anterior (AIA)	proximal left anterior descending (LAD) artery	anterior interventricular artery (AIA)
22407039	google	FP	injury	Not Wrong Translation	General	lesão/ões	damage/s	injury/ies
22407039	google	FP	neoplasm	Not Wrong Translation	General	risco de desenvolvimento de neoplasias secundárias à exposição	the risk of developing neoplasia secondary to exposure	risk of secondary neoplasms exposure to relatively low doses of radiation
22407039	google	FP	parenchyma	Not Wrong Translation	NOBLE didn’t annotate a less specific term because a more specific term was already annotated	parênquima pulmonar	lung parenchyma	pulmonary parenchyma
22407039	google	FN	lungs	Not Wrong Translation	Different lexical variation	alterações morfológicas pulmonares	morphological changes in the lungs	lung morphological changes
22407039	google	FN	mucus	Not Wrong Translation	General	tampões mucosos	mucus plugging	mucous plugs
22407039	google	FN	neoplastic disease [neoplasia]	Not Wrong Translation	General	neoplasias	neoplasia	neoplasms
22407039	google	FN	base	Not Wrong Translation	Different Meaning as the one in RadLex	-	basis	-
22407039	google	FN	colon	Not Wrong Translation	General	-	colonized	-
22407039	google	FN	lung parenchyma	Not Wrong Translation	General	parênquima pulmonar	lung parenchyma	pulmonary parenchyma
22892694	google	FP	vascular disease	Not Wrong Translation	Formating Problems	doenças vasculares cerebrais1	cerebrovascular diseases1	vascular diseases cerebrais1
22892694	google	FP	base	Not Wrong Translation	Different Meaning as the one in RadLex	-	basis	-
22892694	google	FP	set of carotid arteries	Not Wrong Translation	General	carótida	carotid	carotid artery
22892694	google	FP	common carotid artery	Not Wrong Translation	General	carótida	carotid	carotid artery
22892694	google	FN	infarction	Not Wrong Translation	NOBLE didn’t annotate a less specific term because a more specific term was already annotated	infarto não fatal	nonfatal infarction	nonfatal myocardial infarction
22892694	google	FN	segment of artery	Wrong Translation	Word Missing	o número de segmentos coronarianos não analisáveis diminuiu	the number of coronary artery segments not analyzable has decreased	the number of coronary segments not analyzable decreased
22892694	google	FN	hand	Not Wrong Translation	Different Meaning as the one in RadLex	-	On the other hand	-
21340254	google	FP	biliary tree	Not Wrong Translation	Formating Problems	-	biliary tree16	biliary tree
21340254	google	FP	obstruction	?	?	demonstrando que o ducto hepatocolédoco não apresentava obstrução	demonstrating that the duct had no bile duct obstruction.	common bile duct demonstrating that showed no obstruction
21340254	google	FP	gallstone	Not Wrong Translation	General	colecistopatia calculosa	cholecystolithiasis	cholecystitis with gallstones
21340254	google	FP	sphincter	?	?	esfíncter de Oddi	sphincter of Oddi	sphincter of Oddi
21340254	google	FP	child [kind]	Not Wrong Translation	Different Meaning as the one in RadLex	-	-	that showed any kind of CDL
21340254	google	FP	asymmetric tubular structure [dilated duct]	Not Wrong Translation	General	dilatação da via biliar	dilatation of the biliary three	dilation of the bile duct
21340254	google	FN	enzyme	Wrong Translation	General	enzimas canaliculares	canalicular enzymes	GGT
22735868	unbabel	FP	leg	Not Wrong Translation	Formating Problems	-	legs2,8	legs 2,8
22735868	unbabel	FP	base	Not Wrong Translation	Different Meaning as the one in RadLex	-	-	based
22735868	unbabel	FP	ischemic heart disease	Wrong Translation	MT is not specific enough	miocardiopatia isquêmica	ischemic cardiomyopathy	ischemic heart disease
22735868	unbabel	FN	cast	Not Wrong Translation	Different Meaning as the one in RadLex	-	cast doubts	-
22735868	unbabel	FN	ischemic cardiomyopathy	Wrong Translation	MT is not specific enough	miocardiopatia isquêmica	ischemic cardiomyopathy	ischemic heart disease
22735868	unbabel	FN	hand	Not Wrong Translation	Different Meaning as the one in RadLex	-	-	on the other hand
22735866	unbabel	FP	rostrotemporal auditory area (rT)	Wrong Translation	General	com significante variabilidade RR de 10 batimentos	with significant RR variability of 10 beats	with a significant RT variability of 10 heartbeats
22735866	unbabel	FP	inferior colliculus [testes]	Not Wrong Translation	Different Meaning as the one in RadLex	-	-	tests
22735866	unbabel	FP	breast	Not Wrong Translation	General	permite-se a visualização anatômica detalhada das artérias coronarianas, enxertos vasculares (mamária e pontes de safena) e (…)	allows the detailed anatomical visualization of the coronary arteries, vascular grafts (mammary and saphenous vein bypass grafts) and	allow for a detailed anatomical visualization of the coronary arteries, vascular grafts (breast and saphenous vein) and (…)
22735866	unbabel	FP	hand	Not Wrong Translation	Different Meaning as the one in RadLex	-	-	on the other hand
18392467	unbabel	FP	subpleural region	Not Wrong Translation	General	regiões subpleurais dos lobos superiores	periphery of the upper lobes	subpleural regions of the upper lobes
18392467	unbabel	FN	usual interstitial pneumonia	Wrong Translation	General	pneumonias intersticiais descamativa, usual e não-específica	usual, and nonspecific interstitial pneumonias	interstitial pneumonia, unusual and non-specific
18392467	unbabel	FN	interstitium	Wrong Translation	General	espessamento do interstício intralobular e interlobular	thickening of the intralobular and interlobular interstitium	thickening of the interlobular and the interstice
18392467	unbabel	FN	nonspecific interstitial pneumonia	Not Wrong Translation	General	pneumonias intersticiais descamativa, usual e não-específica	desquamative, usual, and nonspecific interstitial pneumonias	desquamative interstitial pneumonia, unusual and non-specific
18392467	unbabel	FN	skin	Not Wrong Translation	General	erupção cutânea	skin rash	rash
15340672	unbabel	FP	ventricular septal defect	Not Wrong Translation	General	comunicação interventricular	ventricular communication	VSD
15340672	unbabel	FP	fornix of forebrain	Wrong Translation	General	infundíbulo terminava em fundo de saco cego	the infundibulum came to a dead end	infundibulum ended in blind fornix
15340672	unbabel	FP	imperforation	Not Wrong Translation	Different lexical variation	imperfuração	imperforate	imperforation
15340672	unbabel	FP	patent ductus arteriosus	Wrong Translation	Extra word	ductus arteriosus	ductus arteriosus	patent ductus arteriosus
15340672	unbabel	FN	origin	Not Wrong Translation	Different Meaning as the one in RadLex	com origem da artéria pulmonar	the origin of the pulmonary artery	originating in the pulmonary artery
15340672	unbabel	FN	right caudal auditory cortex	Not Wrong Translation	Different Meaning as the one in RadLex	-	-	(fig. 3-C), opacity of the right ventricle
15340672	unbabel	FN	clinical finding	Not Wrong Translation	General	quadro clínico	clinical findings	clinical manifestations
15340672	unbabel	FN	systemic artery	Not Wrong Translation	Different Meaning as the one in RadLex	-	artery system	-
15340672	unbabel	FN	arterial system	Not Wrong Translation	Formating Problems	sistema arterial coronariano	coronary artery system	blood system coronariano60,61
15340672	unbabel	FN	hand	Not Wrong Translation	Different Meaning as the one in RadLex	-	On the other hand	-
15340672	unbabel	FN	enlargement	Not Wrong Translation	General	crescimento	enlargement	growth
15340672	unbabel	FN	absence	Not Wrong Translation	General	ausência de conexão	absence of connection	no (...) connection
15340672	unbabel	FN	trunk	Wrong Translation	General	tronco da artéria pulmonar	pulmonary trunk	pulmonary artery
15340672	unbabel	FN	proximal circumflex artery	?	?	estenoses graves, proximais, em território coronariano nativo, principalmente descendente anterior e circunflexa  obstruções completas em pontos proximais	severe proximal stenoses in the native coronary territory, mainly anterior descending and circumflex arteries complete obstructions in proximal	severe stenoses proximal in native coronary territory, mainly anterior descending and circumflex - complete obstructions in proximal points
15340672	unbabel	FN	myocardial infarction	Wrong Translation	Not the most correct term	infarto do miocárdio	myocardial infarction	heart attack
24510038	unbabel	FP	left hepatic artery	Not Wrong Translation	General	uma artéria hepática esquerda e duas direitas	left HA and two right HA	left hepatic artery and two right
24510038	unbabel	FP	right hepatic artery	Not Wrong Translation	General	uma artéria hepática esquerda e duas direitas	left HA and two right HA	left hepatic artery and two right
24510038	unbabel	FP	segment of liver	Not Wrong Translation	General	segmento hepático	hepatic segment	liver segment
24510038	unbabel	FP	cholangiocarcinoma	Wrong Translation	General	via biliar normal na colangio-RM	normal biliary tree on the MR cholangiography	normal biliary cholangiocarcinoma
24510038	unbabel	FP	hand	Not Wrong Translation	Different Meaning as the one in RadLex	-	-	On the other hand
24510038	unbabel	FP	subdivision of common hepatic artery [branch of common hepatic artery]	Not Wrong Translation	General	traduzindo-se por artéria hepática comum, ramo do tronco celíaco	In sum, the common HA, branch of the celiac trunk	translating into common hepatic artery, celiac trunk branch
24510038	unbabel	FP	celiac artery	Not Wrong Translation	General	traduzindo-se por artéria hepática comum, ramo do tronco celíaco	In sum, the common HA, branch of the celiac trunk	translating into common hepatic artery, celiac trunk branch
24510038	unbabel	FP	inferior colliculus [testes]	Not Wrong Translation	Different Meaning as the one in RadLex	-	-	tests
24510038	unbabel	FP	human	Not Wrong Translation	General	pessoa saudável	healthy individual	healthy person
24510038	unbabel	FP	arterial trunk	Not Wrong Translation	General	traduzindo-se por artéria hepática comum, ramo do tronco celíaco	In sum, the common HA, branch of the celiac trunk	translating into common hepatic artery, celiac trunk branch
24510038	unbabel	FP	segment of left lobe of liver	Not Wrong Translation	General	lobo hepático esquerdo (segmentos II e III)	left hepatic lobe (segments II and III)	left hepatic lobe (segments II and III)
24510038	unbabel	FP	liver disorder	Not Wrong Translation	General	doenças hepáticas	hepatic diseases	liver disease
24510038	unbabel	FN	head	Not Wrong Translation	Different Meaning as the one in RadLex	-	-	Headings
24510038	unbabel	FN	accessory left gastric artery	Not Wrong Translation	General	-	An accessory left HA, a branch of the left gastric artery	-
24510038	unbabel	FN	biliary tree	Not Wrong Translation	General	via biliar	biliary tree	biliary duct
24510038	unbabel	FN	posterior branch of right portal vein	Not Wrong Translation	General	a VP principal era formada pela confluência dos ramos posterior e anterior da VP direita, e a VP esquerda drenava no ramo anterior da VP direita.	the main PV was formed by the confluence of the posterior and anterior branches of the right PV, and the left portal vein drained into the anterior branch of the right PV.	the main PV was formed by the confluence of the anterior and posterior of the PV right branches, and the left PV drained in the anterior branch of the right PV
24510038	unbabel	FN	anterior branch of right portal vein	Not Wrong Translation	General	a VP principal era formada pela confluência dos ramos posterior e anterior da VP direita, e a VP esquerda drenava no ramo anterior da VP direita.	the main PV was formed by the confluence of the posterior and anterior branches of the right PV, and the left portal vein drained into the anterior branch of the right PV.	the main PV was formed by the confluence of the anterior and posterior of the PV right branches, and the left PV drained in the anterior branch of the right PV
24510038	unbabel	FN	vein	Not Wrong Translation	General	-	the posterior right branch drained directly into the main PV, whereas the right anterior vein to the left PV	the main PV was formed by the confluence of the anterior and posterior of the PV right branches, and the left PV drained in the anterior branch of the right PV
24510038	unbabel	FN	transplanted organ [transplant]	Not Wrong Translation	General	-	transplant	transplantation
19851640	unbabel	FP	heart	Not Wrong Translation	General	frequência cardíaca	cardiac frequency	heart rate
19851640	unbabel	FP	wall	Not Wrong Translation	Different lexical variation	parede ventricular esquerda	left ventricle wall	left ventricular wall
19851640	unbabel	FP	back	Not Wrong Translation	Different Meaning as the one in RadLex	-	-	back-flow
19851640	unbabel	FP	stroke	Wrong Translation	General	infarto do miocárdio	myocardial infarction	myocardial stroke
19851640	unbabel	FP	anastomosis	Not Wrong Translation	General	anastomose	bypass	anastomosis
19851640	unbabel	FP	left internal thoracic artery	Not Wrong Translation	General	artéria torácica interna esquerda	left internal mammary artery	left internal thoracic artery
19851640	unbabel	FP	artery	Not Wrong Translation	NOBLE didn’t annotate a less specific term because a more specific term was already annotated	artéria interventricular anterior (AIA)	left anterior descending (LAD) artery	anterior interventricular artery (AIA)
19851640	unbabel	FP	injury	Not Wrong Translation	General	lesões	lesions	injuries
19851640	unbabel	FP	retention	Wrong Translation	General	Retenção respiratória	Breath holding	Respiratory retention
19851640	unbabel	FN	wall of left ventricle	Not Wrong Translation	General	parede ventricular esquerda anterior	anterior left ventricle wall	anterior left ventricular wall
19851640	unbabel	FN	internal thoracic artery	Not Wrong Translation	General	artéria torácica interna	internal mammary artery	left internal thoracic artery
19851640	unbabel	FN	base	Not Wrong Translation	Different Meaning as the one in RadLex	-	-	lack a strong evidence base
19851640	unbabel	FN	myocardial infarction	Wrong Translation	General	infarto do miocárdio	myocardial infarction	myocardial stroke
19851640	unbabel	FN	proximal left anterior descending artery	Not Wrong Translation	General	artéria interventricular anterior (AIA)	proximal left anterior descending (LAD) artery	anterior interventricular artery (AIA)
19851640	unbabel	FN	left anterior descending artery	Not Wrong Translation	General	artéria interventricular anterior (AIA)	proximal left anterior descending (LAD) artery	anterior interventricular artery (AIA)
22407039	unbabel	FP	neoplasm	Not Wrong Translation	General	risco de desenvolvimento de neoplasias secundárias à exposição	the risk of developing neoplasia secondary to exposure	risk of developing secondary neoplasms due to exposure
22407039	unbabel	FN	neoplastic disease [neoplasia]	Not Wrong Translation	General	neoplasias	neoplasia	neoplasms
22407039	unbabel	FN	cough	Not Wrong Translation	General	aumento de tosse	increased cough	increased coughing
22407039	unbabel	FN	absence	Not Wrong Translation	General	indicando ausência de anormalidades	absence of abnormalities	indicating no abnormalities
22407039	unbabel	FN	lungs	Not Wrong Translation	General	alterações morfológicas pulmonares	morphological changes in the lungs	pulmonary morphological changes
22892694	unbabel	FP	vascular disease	Wrong Translation	Not the most correct term	doenças vasculares cerebrais1	cerebrovascular diseases1	vascular cerebral diseases
22892694	unbabel	FP	medulla [Mark]	Not Wrong Translation	Different Meaning as the one in RadLex	-	-	Calcification marks
22892694	unbabel	FP	atherosclerosis	Not Wrong Translation	Different lexical variation	placa aterosclerótica	atherosclerotic plaques	atherosclerosis plaques
22892694	unbabel	FP	stroke	Wrong Translation	General	infarto não fatal	nonfatal infarction	nonfatal myocardial stroke
22892694	unbabel	FP	base	Not Wrong Translation	Different Meaning as the one in RadLex	-	-	Just as a basis of comparison
22892694	unbabel	FP	injury	Not Wrong Translation	General	lesões	lesions	injuries
22892694	unbabel	FP	set of carotid arteries	Not Wrong Translation	General	carótida	carotid	carotid artery
22892694	unbabel	FP	common carotid artery	Not Wrong Translation	General	carótida	carotid	carotid artery
22892694	unbabel	FN	intima	Wrong Translation	General	camada íntima/média da carótida	carotid intima/media thickness	intimate/medium of the carotid artery
22892694	unbabel	FN	infarction	Wrong Translation	General	infarto não fatal	nonfatal infarction	nonfatal myocardial stroke
22892694	unbabel	FN	segment of artery	Wrong Translation	Word Missing	o número de segmentos coronarianos não analisáveis diminuiu	the number of coronary artery segments not analyzable has decreased	the number of coronary segments not analyzable decreased
22892694	unbabel	FN	hand	Not Wrong Translation	Different Meaning as the one in RadLex	-	On the other hand	-
21340254	unbabel	FP	obstruction	?	?	demonstrando que o ducto hepatocolédoco não apresentava obstrução	demonstrating that the duct had no bile duct obstruction.	demonstrating that the common bile duct showed no obstruction
21340254	unbabel	FP	sphincter	?	?	esfíncter de Oddi	sphincter of Oddi	sphincter of Oddi
21340254	unbabel	FP	asymmetric tubular structure [dilated duct]	Not Wrong Translation	General	dilatação da via biliar	dilatation of the biliary three	dilation of the bile duct
21340254	unbabel	FP	child [kind]	Not Wrong Translation	Different Meaning as the one in RadLex	-	-	that showed any kind of CDL
Analysis of False Positives and False Negatives resulting from the comparison of terms extracted (using Best Match approach) from the test translations with the terms extracted from the human translations (gold standard), considering just terms from RadLex ‘clinical finding’ and ‘anatomical entity’ subtrees.
