# Supplementary material for: Impact of translation on named-entity recognition in radiology texts
Source: Database (Oxford). 2017 Aug 28;2017:bax064. doi: 10.1093/database/bax064 (PMC5737072; doi:10.1093/database/bax064)
Supplement: Supplementary Data [file bax064_supp.zip › suppl-table7-error-analysis-category-by-translation- number.ods]

## Sheet: Sheet1
Supplementary Table 7
	Wrong Translation	Not Wrong Translation	?	Total
yandex	25	71	4	100
google	19	64	3	86
unbabel	18	64	3	85
Total	62	199	10	271
Error Analysis: Number of Errors Belonging to Each Category, by Translation Type
