# Supplementary material for: Impact of translation on named-entity recognition in radiology texts
Source: Database (Oxford). 2017 Aug 28;2017:bax064. doi: 10.1093/database/bax064 (PMC5737072; doi:10.1093/database/bax064)
Supplement: Supplementary Data [file bax064_supp.zip › suppl-table8-error-analysis-category-by-translation-percentage.ods]

## Sheet: Sheet1
Supplementary Table 8
	Wrong Translation (%)	Not Wrong Translation (%)	? (%)
Yandex	25,00%	71,00%	4,00%
Google	22,09%	74,42%	3,49%
Unbabel	21,18%	75,29%	3,53%
Total	25,00%	71,00%	4,00%
Error Analysis: Percentage of all Errors Belonging to Each Category, by Translation Type
