# Supplementary material for: Impact of translation on named-entity recognition in radiology texts
Source: Database (Oxford). 2017 Aug 28;2017:bax064. doi: 10.1093/database/bax064 (PMC5737072; doi:10.1093/database/bax064)
Supplement: Supplementary Data [file bax064_supp.zip › suppl-table9-error-analysis-subcategory-by-translation.ods]

## Sheet: Sheet1
Supplementary Table 9
	General	Extra word	Didn’t translate original	Hyphen	Didn’t translate initials	Word Missing	MT is not specific enough	Different lexical variation	Not the most correct term	Total
Yandex	13	1	6	2	1	2	0	0	0	25
Google	10	1	0	0	2	2	2	1	1	19
Unbabel	12	1	0	0	0	1	2	0	2	18
Number of Errors belonging to each Subcategory of the Wrong Translation Category, by Translation Type
