# Supplementary material for: Impact of translation on named-entity recognition in radiology texts
Source: Database (Oxford). 2017 Aug 28;2017:bax064. doi: 10.1093/database/bax064 (PMC5737072; doi:10.1093/database/bax064)
Supplement: Supplementary Data [file bax064_supp.zip › suppl-table2-macro-eval.ods]

## Sheet: suppl-table1-macro-eval
Supplementary Table 2
	Direct Match			All Match			Best Match
	Precision	Recall	F-Score	Precision	Recall	F-Score	Precision	Recall	F-Score
Yandex	0,833	0,818	0,824	0,834	0,824	0,828	0,826	0,831	0,828
Google	0,853	0,866	0,858	0,857	0,864	0,859	0,845	0,862	0,853
Unbabel	0,855	0,87	0,862	0,858	0,863	0,859	0,845	0,865	0,854
Macro Evaluation of Test Translations
